# Supplementary material for: Natural GmACO1 allelic variations confer drought tolerance and influence nodule formation in soybean
Source: aBIOTECH. 2024 Apr 18;5(3):351–5. doi: 10.1007/s42994-024-00160-w (PMC11399508; doi:10.1007/s42994-024-00160-w)
Supplement: Supplementary file 2 — Supplementary file2 (XLSX 15 KB) [file 42994_2024_160_MOESM2_ESM.xlsx]

## Sheet: S1
Table. S1 Candidate genes list in the locus located on chromosome 8.
Gene_ID	Haplotype analysis	Annotation	Fold change (15% PEG 2h vs. 0h)	Fold change (15% PEG 4h vs. 0h)
Glyma.08G028000	Significant	Homeodomain-like transcriptional regulator	-1.26294	-0.974341
Glyma.08G028100	Significant	non-intrinsic ABC protein 7	NA	NA
Glyma.08G028200	No Significant	phosphorylethanolamine cytidylyltransferase 1	NA	0.561431
Glyma.08G028300	Significant		NA	1.0691
Glyma.08G028400	No Significant	isoamylase 1	-1.06008	-0.758852
Glyma.08G028500	No Significant	SAUR-like auxin-responsive protein family	-0.990861	-0.994871
Glyma.08G028600	No Significant	galacturonic acid kinase	NA	NA
Glyma.08G028700	No Significant		NA	NA
Glyma.08G028800	No Significant	Phospholipase A2 family protein	NA	NA
Glyma.08G028900	No Significant	Alkaline-phosphatase-like family protein	10.4729	10.8065
Glyma.08G029000	Significant	cytidine deaminase 1	NA	NA
Glyma.08G029100	No Significant	tetraspanin2	-0.992306	NA
Glyma.08G029200	Significant	ACC oxidase 1	4.11643	4.72302
Glyma.08G029300	No Significant	K+ efflux antiporter 4	0.845354	NA
Glyma.08G029400	No Significant	myb-like transcription factor family protein	1.81919	2.90571
Glyma.08G029500	No Significant	Protein kinase protein with adenine nucleotide alpha hydrolases-like domain	-1.90928	-2.19941
Glyma.08G029600	Significant	Pyridoxal phosphate phosphatase-related protein	-0.794352	NA
Glyma.08G029700	No Significant	N-MYC downregulated-like 1	NA	NA
Glyma.08G029800	Significant		NA	NA
Glyma.08G029900	No Significant	Metallopeptidase M24 family protein	NA	NA
Glyma.08G030000	No Significant	Metallopeptidase M24 family protein	NA	NA
Glyma.08G030100	No Significant	1-amino-cyclopropane-1-carboxylate synthase 7	1.69023	2.80775
Glyma.08G030200	No Significant	Mitochondrial ATP synthase subunit G protein	NA	NA
Glyma.08G030300	No Significant	Regulator of Vps4 activity in the MVB pathway protein	NA	NA
Glyma.08G030400	No Significant	S-adenosyl-L-methionine-dependent methyltransferases superfamily protein	NA	NA
Glyma.08G030500	No Significant	S-adenosyl-L-methionine-dependent methyltransferases superfamily protein	NA	NA
Glyma.08G030600	No Significant	ribosomal protein S15A E	NA	NA
Glyma.08G030700	No Significant	F-box/RNI-like superfamily protein	NA	NA
Glyma.08G030800	No Significant	Insulinase (Peptidase family M16) protein	-1.14121	-1.61501
Glyma.08G030900	No Significant	Ribosomal protein L31e family protein	NA	NA
Glyma.08G031000	No Significant		1.07777	1.0834
Glyma.08G031100	No Significant	Class II aminoacyl-tRNA and biotin synthetases superfamily protein	-0.708523	NA
Glyma.08G031200	No Significant	SNF7 family protein	1.0157	0.542121
Glyma.08G031300	No Significant	myb domain protein 68	NA	NA
Glyma.08G031400	No Significant	CCCH-type zinc finger family protein	1.29558	2.77026
Glyma.08G031500	Significant		NA	NA
Glyma.08G031600	No Significant	SNARE-like superfamily protein	NA	NA
Glyma.08G031700	No Significant	phosphofructokinase 3	3.70764	4.00204
Glyma.08G031800	Significant	Insulinase (Peptidase family M16) protein	NA	NA
Glyma.08G031900	Significant	NAC domain containing protein 75	-1.12443	-1.11134
Glyma.08G032000	No Significant	Phosphotyrosine protein phosphatases superfamily protein	NA	NA
NA means the expression level didn't change after 15% PEG solution treatment.

## Sheet: S2
Table. S2 The primers used in this study
Name	Sequence
GmACO1-RNAi-F	CCATGGTCTAGACAATGAAATTCCAAACATCTCTCG
GmACO1-RNAi-R	GGCGCGCCGGATCCAAAACGGCATTGTTCTTGGGT
GmACO1-OE-ATG	TTCATTTGGAGAGAACACGGGGGACTATGGAGATCCCTGTGATAGATTTTAG
GmACO1-OE-TGA	TTGAACGATCGGGGAAATTCGAGCTTCAAGCTGGAATATTTTTATGGC
GmACO1-MBP_F	GGGAAGGATTTCAGAATTCGGAATGGAGATCCCTGTGATAGATTTTAG
GmACO1-MBP_R	TAAAACGACGGCCAGTGCCATCAAGCTGGAATATTTTTATGGC
GmACO1-qPCR-F	AGAACACCTCTGATATAGATTGGGAAAT
GmACO1-qPCR-R	CTCATCCATTGTTTGGCAAAGCT
GmPYL4-qPCR-F	CCACCAACTGTCACGACACCGTC
GmPYL4-qPCR-R	ATGGCAGCTCTTCACGAAGTGCTTG
GmCBL10-qPCR-F	TTTGTCAGATTCTTGGACAATAGGGGAG
GmCBL10-qPCR-R	AAGCTCCTCCTTGTGAATCGAGTCATC
GmHT1-qPCR-F	TTTTGGCATAGTTCTGTGGGAGCT
GmHT1-qPCR-R	TCCTGCTGAAGTGATTCGGTGTAG
GmABI1-qPCR-F	GCAACCTCACCAGCTCCGGCG
GmABI1-qPCR-R	GGCGATGGCGTCCTCCATCTCTTT
GmCYP85A2-qPCR-F	TAGCAACTGGGGTGACAAAGTCATCAAC
GmCYP85A2-qPCR-F	CAAGCAACCAAGCATGTCATGGTAGGT
